# Supplementary material for: A Continuous Attractor Model with Realistic Neural and Synaptic Properties Quantitatively Reproduces Grid Cell Physiology
Source: Int J Mol Sci. 2024 May 31;25(11):6059. doi: 10.3390/ijms25116059 (PMC11173171; doi:10.3390/ijms25116059)
Supplement: Supplementary file 1 [file ijms-25-06059-s001.zip]

Archive with 1 entries (1 files):
- ijms-3012826-supplementary.pdf
